# Supplementary material for: Fullerenol C60(OH)36: Antioxidant, Cytoprotective, Anti-Influenza Virus Activity, and Self-Assembly in Aqueous Solutions and Cell Culture Media
Source: Antioxidants (Basel). 2024 Dec 13;13(12):1525. doi: 10.3390/antiox13121525 (PMC11727559; doi:10.3390/antiox13121525)
Supplement: Supplementary file 1 [file antioxidants-13-01525-s001.zip]

Archive with 1 entries (1 files):
- antioxidants-3363870-supplementary.pdf
